# Supplementary material for: Activating and inhibiting nucleotide signals coordinate bacterial anti-phage defense
Source: bioRxiv. 2025 Jul 9:2025.07.09.663793. Preprint. [Version 1] doi: 10.1101/2025.07.09.663793 (PMC12265719; doi:10.1101/2025.07.09.663793)
Supplement: Supplement 1 [file media-1.zip]

Archive with 2 entries (2 files):
- Yamaguchi et al Extended biorxiv (07.09.25).pdf
- __MACOSX/._Yamaguchi et al Extended biorxiv (07.09.25).pdf
